# Supplementary material for: Structure of junctional epithelium is maintained by cell populations supplied from multiple stem cells
Source: Sci Rep. 2021 Sep 22;11:18860. doi: 10.1038/s41598-021-98398-7 (PMC8458500; doi:10.1038/s41598-021-98398-7)
Supplement: Supplementary file 1 — Supplementary Information 1. [file 41598_2021_98398_MOESM1_ESM.xlsx]

## Sheet: 3d
Supplementary data 1: The ratio of single-color area occupying the JE in coronal directions. The raw data of Figure 1H.
	single-color area/total area (%)	single-color area (μm2)	total area (μm2)
3days	2.46095	191.81	7794.15
3days	1.05792	92.081	8703.94
3days	1.68092	141.334	8408.12
3days	2.00505	157.853	7872.77
3days	1.81426	141.334	7790.17
3days	1.67652	144.087	8594.42
3days	1.5512	117.472	7572.97
3days	1.34468	95.752	7120.82
3days	3.01097	220.872	7335.58
3days	2.14356	145.616	6793.19
3days	2.43922	191.198	7838.5
3days	2.47057	195.787	7924.77
3days	1.78808	177.738	9940.15
3days	2.59034	279.608	10794.3
3days	3.33349	302.015	9060.03
3days	3.33746	346.298	10376.1
3days	1.67558	167.642	10005
3days	2.24475	224.237	9989.4
3days	1.78623	210.471	11783
3days	2.33033	269.207	11552.3
3days	1.38095	144.699	10478.3
3days	2.66228	277.772	10433.6
3days	2.37601	186.87	7864.87
3days	1.59181	134.562	8453.38
3days	2.22039	154.61	6963.19
3days	1.88097	149.375	7941.36
3days	1.83669	209.978	11432.4
3days	2.44255	186.741	7645.32
3days	2.1091	201.012	9530.72
3days	1.73268	145.713	8409.71

## Sheet: 56d
Supplementary data 1: The ratio of single-color area occupying the JE in coronal directions. The raw data of Figure 1H.
	single-color area/total area (%)	single-color area (μm2)	total area (μm2)
56days	54.1354	22839	42188.7
56days	44.7468	17068.3	38144.1
56days	53.4502	4338.82	8117.5
56days	52.7113	3388.72	6428.84
56days	65.6866	4325.97	6585.77
56days	53.1195	5430.63	10223.4
56days	63.1426	6056.84	9592.32
56days	50.0312	5145.21	10284
56days	58.6322	4046.67	6901.79
56days	64.2122	5324.79	8292.48
56days	49.8835	4452.31	8925.42
56days	65.4872	6667.8	10181.8
56days	51.6629	5210.76	10086.1
56days	58.2286	5327.54	9149.36
56days	45.9543	3830.99	8336.53
56days	50.1184	5243.72	10462.7
56days	54.1936	5427.88	10015.7
56days	56.1879	5556.98	9889.98
56days	48.9685	4611.08	9416.42
56days	49.5388	5041.98	10177.8
56days	47.2194	5192.32	10996.2
56days	52.6372	4219.2	8015.63
56days	57.4848	3999.83	6958.07
56days	48.6668	2590.81	5323.56
56days	56.3437	3909.92	6939.41
56days	51.5059	3348.26	6500.73
56days	47.6817	2781.09	5832.61
56days	52.7769	2986.08	5657.93
56days	54.4079	4905.21	9015.63
56days	56.705	5439.32	9592.32

## Sheet: 112d
Supplementary data 1: The ratio of single-color area occupying the JE in coronal directions. The raw data of Figure 1H.
	single-color area/total area (%)	single-color area (μm2)	total area (μm2)
112days	78.5574	5629.74	7166.4
112days	72.0996	4798.61	6655.52
112days	81.1732	8005.2	9861.88
112days	81.0386	7938.23	9795.62
112days	78.5544	9678.29	12320.5
112days	82.6886	8187.25	9901.3
112days	73.2358	10032.5	13698.9
112days	75.6383	7421.84	9812.28
112days	84.2383	7375.35	8755.33
112days	81.5639	8004.52	9813.81
112days	80.6523	7678.2	9520.13
112days	77.3154	9400.51	12158.7
112days	80.7163	8376.92	10378.2
112days	72.2909	6906.07	9553.17
112days	65.8658	7044.65	10695.5
112days	66.7702	7429.8	11127.4
112days	68.5759	6874.86	10025.2
112days	64.2234	5789.78	9015.06
112days	64.3632	5445.01	8459.82
112days	72.8319	6132.1	8419.52
112days	71.257	6251.71	8773.47
112days	69.0366	5456.64	7903.97
112days	70.3872	7219.02	10256.2
112days	79.9655	8648.57	10815.4
112days	75.4638	6795.02	9004.35
112days	76.7806	8406.28	10948.5
112days	75.1567	7887.76	10495.1
112days	81.7535	9028.52	11043.6
112days	83.5441	8975.29	10743.2
112days	76.1502	6091.11	7998.8

## Sheet: 168d
Supplementary data 1: The ratio of single-color area occupying the JE in coronal directions. The raw data of Figure 1H.
	single-color area/total area (%)	single-color area (μm2)	total area (μm2)
168days	100	6000.25	6000.25
168days	96.1109	7476.91	7779.46
168days	96.3876	6826.73	7082.58
168days	97.3144	7371.67	7575.11
168days	95.1289	7246.86	7617.94
168days	96.3222	5736.55	5955.59
168days	98.809	7283.88	7371.67
168days	97.639	6705.08	6867.22
168days	98.8183	6753.72	6834.48
168days	98.2583	5902.36	6006.98
168days	98.6959	6551.82	6638.39
168days	98.1346	6147.7	6264.56
168days	97.55	5664.05	5806.3
168days	98.1942	6903.62	7030.58
168days	98.3631	6525.81	6634.41
168days	98.9226	6600.46	6672.35
168days	98.1998	7882.53	8027.03
168days	98.5736	6680.3	6776.97
168days	95.405	10442.2	10945.1
168days	98.3951	5907.86	6004.23
168days	97.8248	9616.8	9830.63
168days	97.5238	8325.52	8536.91
168days	98.3842	7413.58	7535.34
168days	97.5197	6314.73	6475.34
168days	98.2496	6988.67	7113.17
168days	98.3324	6548.15	6659.19
168days	97.9176	7249.92	7404.1
168days	97.6002	5785.49	5927.75
168days	98.6195	6665.31	6758.62
168days	98.8976	5927.75	5993.82
