# Supplementary material for: Structure of junctional epithelium is maintained by cell populations supplied from multiple stem cells
Source: Sci Rep. 2021 Sep 22;11:18860. doi: 10.1038/s41598-021-98398-7 (PMC8458500; doi:10.1038/s41598-021-98398-7)
Supplement: Supplementary file 2 — Supplementary Information 2. [file 41598_2021_98398_MOESM2_ESM.xlsx]

## Sheet: 3d
Supplementary data 2: The ratio of single-color area occupying the JE in horizontal directions. The raw data of Figure 3C.
	single-color area/total area (%)	single-color area (μm2)	total area (μm2)
3days	0.108074	244.733	226450
3days	0.148602	336.508	226450
3days	0.243167	550.65	226450
3days	0.216148	489.467	226450
3days	0.229657	520.058	226450
3days	0.0945649	214.142	226450
3days	0.229657	520.058	226450
3days	0.121583	275.325	226450
3days	0.202639	458.875	226450
3days	0.297204	673.017	226450
3days	0.250448	550.446	219785
3days	0.166965	366.964	219785
3days	0.11131	244.643	219785
3days	0.194793	428.125	219785
3days	0.166965	366.964	219785
3days	0.292189	642.187	219785
3days	0.208706	458.705	219785
3days	0.153052	336.384	219785
3days	0.236534	519.866	219785
3days	0.194793	428.125	219785
3days	0.139137	305.803	219785
3days	0.194793	428.125	219785
3days	0.22262	489.285	219785
3days	0.166965	366.964	219785
3days	0.194793	428.125	219785
3days	0.208706	458.705	219785
3days	0.194793	428.125	219785
3days	0.174191	366.964	210668
3days	0.159675	336.384	210668
3days	0.174191	366.964	210668
3days	0.130643	275.223	210668
3days	0.159675	336.384	210668
3days	0.174191	366.964	210668
3days	0.232254	489.285	210668
3days	0.217738	458.705	210668
3days	0.159675	336.384	210668
3days	0.217738	458.705	210668
3days	0.15915	336.384	211362
3days	0.217023	458.705	211362
3days	0.144682	305.803	211362
3days	0.173618	366.964	211362
3days	0.260428	550.446	211362
3days	0.15915	336.384	211362
3days	0.217023	458.705	211362
3days	0.173618	366.964	211362
3days	0.188087	397.544	211362
3days	0.12508	275.223	220038
3days	0.138977	305.803	220038
3days	0.180671	397.544	220038
3days	0.166773	366.964	220038
3days	0.194569	428.125	220038
3days	0.166773	366.964	220038
3days	0.236262	519.866	220038
3days	0.138977	305.803	220038
3days	0.194569	428.125	220038
3days	0.228061	489.285	214541
3days	0.156792	336.384	214541
3days	0.313584	672.767	214541
3days	0.156792	336.384	214541
3days	0.228061	489.285	214541
3days	0.213807	458.705	214541
3days	0.228061	489.285	214541
3days	0.213807	458.705	214541
3days	0.228061	489.285	214541
3days	0.145159	305.803	210668
3days	0.174191	366.964	210668
3days	0.261286	550.446	210668
3days	0.31935	672.767	210668
3days	0.130643	275.223	210668
3days	0.174191	366.964	210668
3days	0.290318	611.607	210668
3days	0.140622	305.803	217464
3days	0.267183	581.026	217464
3days	0.281245	611.607	217464
3days	0.210934	458.705	217464
3days	0.239059	519.866	217464
3days	0.140622	305.803	217464
3days	0.163264	366.964	224767
3days	0.244896	550.446	224767
3days	0.190475	428.125	224767
3days	0.20408	458.705	224767
3days	0.217685	489.285	224767
3days	0.20408	458.705	224767
3days	0.176869	397.544	224767
3days	0.217685	489.285	224767
3days	0.176869	397.544	224767
3days	0.244896	550.446	224767
3days	0.217685	489.285	224767
3days	0.149068	336.384	225658
3days	0.203274	458.705	225658
3days	0.203274	458.705	225658

## Sheet: 168d
Supplementary data 2: The ratio of single-color area occupying the JE in horizontal directions. The raw data of Figure 3C.
	single-color area/total area (%)	single-color area (μm2)	total area (μm2)
168days	9.63888	21712	225255
168days	4.20991	9483.03	225255
168days	9.38223	21133.9	225255
168days	5.98697	13485.9	225255
168days	5.11811	11528.8	225255
168days	5.51181	12415.6	225255
168days	4.32803	9749.1	225255
168days	9.51798	21439.7	225255
168days	5.14526	11589.9	225255
168days	8.81492	19856	225255
168days	9.94161	22394	225255
168days	7.69624	17336.2	225255
168days	10.7841	23094.7	214154
168days	5.69967	12206.1	214154
168days	8.0122	17158.5	214154
168days	5.97108	12787.3	214154
168days	7.87097	16856	214154
168days	6.29963	13490.9	214154
168days	5.7149	12238.7	214154
168days	9.68515	20741.2	214154
168days	9.42255	20435.2	216876
168days	5.54351	12022.5	216876
168days	6.37574	13827.4	216876
168days	7.43366	16121.8	216876
168days	8.22358	17834.9	216876
168days	6.05131	13123.8	216876
168days	6.96657	15108.8	216876
168days	7.61543	16516	216876
168days	7.50259	16271.3	216876
168days	10.9406	23727.6	216876
168days	6.14325	13888.6	226079
168days	6.48753	14667	226079
168days	8.43272	19064.7	226079
168days	10.9595	24777.2	226079
168days	10.9282	24706.5	226079
168days	7.96998	18018.5	226079
168days	10.1621	22974.3	226079
168days	5.76437	13032	226079
168days	10.1369	21758.2	214643
168days	6.00117	12881.1	214643
168days	8.92195	19150.4	214643
168days	8.96471	19242.2	214643
168days	6.58457	14133.4	214643
168days	6.02873	12940.3	214643
168days	5.88715	12636.4	214643
168days	6.11425	13123.8	214643
168days	7.08815	15938.3	224858
168days	10.0676	22637.8	224858
168days	8.57467	19280.8	224858
168days	8.78208	19747.2	224858
168days	5.94623	13370.6	224858
168days	6.9521	15632.3	224858
168days	5.98615	13460.3	224858
168days	5.76847	12970.9	224858
168days	9.00644	20251.7	224858
168days	8.68405	18806.9	216568
168days	5.08335	11008.9	216568
168days	5.47872	11865.2	216568
168days	10.0679	21803.8	216568
168days	6.19608	13418.7	216568
168days	7.82271	16941.5	216568
168days	8.21808	17797.8	216568
168days	8.92843	19336.2	216568
168days	9.92932	21503.8	216568
168days	10.0127	21684.4	216568
168days	5.32339	11528.8	216568
168days	10.579	22910.7	216568
168days	9.2601	20054.4	216568
168days	9.49487	20335.9	214178
168days	7.22467	15473.6	214178
168days	5.79687	12415.6	214178
168days	6.63927	14219.9	214178
168days	6.45366	13822.3	214178
168days	7.15328	15320.7	214178
168days	8.79233	18831.2	214178
168days	6.96766	14923.2	214178
168days	5.29714	11345.3	214178
168days	7.62537	17155.6	224980
168days	5.32824	11987.5	224980
168days	7.35352	16544	224980
168days	7.38348	16611.4	224980
168days	6.92134	15571.6	224980
168days	5.58157	11886.6	212962
168days	7.29465	15534.8	212962
168days	8.00697	17051.8	212962
168days	7.668	16329.9	212962
168days	7.61779	16223	212962
168days	9.89373	21069.8	212962
168days	6.43308	13700	212962
168days	8.77368	18684.6	212962
168days	5.95921	12690.8	212962
